# Supplementary material for: Applying Molecular Modeling to the Design of Innovative, Non-Symmetrical CXCR4 Inhibitors with Potent Anticancer Activity
Source: Int J Mol Sci. 2024 Aug 30;25(17):9446. doi: 10.3390/ijms25179446 (PMC11394923; doi:10.3390/ijms25179446)
Supplement: Supplementary file 1 [file ijms-25-09446-s001.zip]

Archive with 1 entries (1 files):
- ijms-3166217-supplementary.pdf
